# Supplementary material for: An overview of genes and mutations associated with Chlamydiae species’ resistance to antibiotics
Source: Ann Clin Microbiol Antimicrob. 2021 Sep 3;20:59. doi: 10.1186/s12941-021-00465-4 (PMC8414684; doi:10.1186/s12941-021-00465-4)
Supplement: Supplementary file 1 — Additional file 1. Details of the extracted data from the retrieved studies. [file 12941_2021_465_MOESM1_ESM.xlsx]

## Sheet: Sheet1
Authors Name	Study Year	Reference Numbers	Chlamydiae Species	Serovars	Antibiotic Families	Antibiotics	Genes	Mutations	Sequencing Method
Jiang et al	2015	[23]	C. trachomatis	serovar E-UW-5/CX	Macrolides	erythromycin, azithromycin and josamycin	23S rRNA gene	T2611C, A2057G, A2059G	PCR amplification and DNA sequencing
Zhu et al	2010	[24]	C. trachomatis	serovar E-UW-5/CX	Macrolides	erythromycin, azithromycin and josamycin	23S rRNA gene	A2057G, A2059G, and T2611C	PCR amplification and DNA sequencing
Misyurina et al	2004	[25]	C. trachomatis	NM	Macrolides	erythromycin, azithromycin and josamycin	23S rRNA gene	A2058C and T2611C	DNA sequencing
Xue et al	2017	[26]	C. trachomatis	serovars D and F	Macrolides	azithromycin	23S rRNA gene	A2057, A2058 or A2059	PCR amplification and DNA sequencing
Bhengraj et al	2011	[27]	C. trachomatis	NM	Macrolides	azithromycin and doxycycline	23S rRNA gene	No Mutation	PCR amplification and DNA sequencing
Deguchi et al	2018	[28]	C. trachomatis	D/UW-3/Cx	Macrolides	azithromycin, sitafloxacin	23S rRNA gene	No Mutation	PCR amplification and DNA sequencing
Shkarupeta et al	2007	[39]	C. trachomatis	D/UW-3/Cx and E/UW-5/Cx	Macrolides	NM	23S rRNA gene	No Mutation	PCR amplification and DNA sequencing
Zhu et al	2010	[24]	C. trachomatis	E-UW-5/CX	Macrolides	erythromycin, azithromycin and josamycin	rplD gene	Pro109(CCG)→Leu(CTG), Pro151(CCG)→Ala(GCC)	PCR amplification and DNA sequencing
Binet et al	2007	[29]	C. trachomatis	serovar L2/LGV/434/Bu	Macrolides	azithromycin, erythromycin, josamycin, spiramycin, clindamycin, virginiamycin M1 and chloramphenicol	rplD gene	C196A (Gln66→Lys)	PCR amplification and DNA sequencing
Bhengraj et al	2011	[27]	C. trachomatis	NM	Macrolides	azithromycin and doxycycline	rplV gene	No Mutation	PCR amplification and DNA sequencing
Deguchi et al	2018	[28]	C. trachomatis	D/UW-3/Cx	Macrolides	azithromycin, sitafloxacin	rplV gene	No Mutation	PCR amplification and DNA sequencing
Deguchi et al	2018	[28]	C. trachomatis	NM	Macrolides	azithromycin	rplV gene	G52S, R65C and V77A	PCR amplification and DNA sequencing
Misyurina et al	2004	[25]	C. trachomatis	NM	Macrolides	erythromycin, azithromycin and josamycin	rplV gene	Gly52(GGC) →Ser(AGC), Arg65(CGT) →Cys(TGT), Val77(GTC) →Ala(GCC)	DNA sequencing
Rupp et al	2007	[30]	C. trachomatis	serovar L2 (ATCC VR-194 902B)	Rifamycins	rifampin	rpoB gene	(Gln458→Lys), (His471→Asn), (His471→Tyr), (Ala467→Glu), (Ser476→Leu), (Ile517→Leu), (Gln458→Leu)	PCR amplification and DNA sequencing
Rupp et al	2007	[30]	C. trachomatis	serovar L2 (ATCC VR-194 902B)	Rifamycins	rifampin	rpoB gene	(His471→Asn), (His471→Tyr), (Ala467→Val)	PCR amplification and DNA sequencing
Suchland et al	2005	[31]	C. trachomatis	serovar serovar L2	Rifamycins	rifampin	rpoB gene	(H471N with I517M, V466A with I517M, and the triple mutant V466A, A467T, and I517M)	PCR amplification and DNA sequencing
Kutlin et al	2005	[32]	C. trachomatis	serovar UW-3/Cx/D	Rifamycins	rifampin and rifalazil	rpoB gene	his471→tyr (H471Y)	PCR amplification and DNA sequencing
Kutlin et al	2005	[32]	C. trachomatis	serovar BU-434/L2	rifamycins	rifalazil	rpoB gene	val136→phe (V136F)	PCR amplification and DNA sequencing
Binet et al	2005	[33]	C. trachomatis	serovar L2/LGV/434/Bu	Rifamycins	rifampin	rpoB gene	GAU->GGU (Asp516->Gly)	PCR amplification and DNA sequencing
Dresses-Werringloer	2003	[34]	C. trachomatis	serovar K	Rifamycins	rifampin	rpoB gene	Ala467→Val And His471→Tyr	PCR amplification and DNA sequencing
Deguchi et al	2018	[28]	C. trachomatis	serovar D/UW-3/Cx	Fluoroquinolones	quinolone	gyrA gene	No mutations	PCR amplification and DNA sequencing
Yokoi et al	2004	[35]	C. trachomatis	serovar D/UW-3/Cx	Fluoroquinolones	quinolone	gyrA gene	Cys66→Arg	PCR amplification and DNA sequencing
Dessus-Babus et al	1998	[36]	C. trachomatis	serovar L2	Fluoroquinolones	ofloxacin and sparfloxacin	gyrA gene	Ser83→Ile	PCR amplification and DNA sequencing
Geisler et al	2015	[37]	C. trachomatis	serovar L2	Fluoroquinolones	quinolone	gyrA gene	Ser83→Ile	Nucleic acid amplification
Rupp et al	2007	[30]	C. trachomatis	serovar D (ATTC VR-885) and L2 (ATCC VR-902B)	Fluoroquinolones	quinolone	gyrA gene	Ser83→Ile or Ser83→Arg	PCR amplification and DNA sequencing
Morrissey et al	2002	[38]	C. trachomatis	Serovar SA2F(LGV2)	Fluoroquinolones	quinolone	gyrA gene	ser83→iso (AGT→ATT)	PCR amplification and DNA sequencing
Shkarupeta et al	2007	[39]	C. trachomatis	genotype E	Fluoroquinolones	quinolone	gyrA gene	(Val60→Ala (GTA→GCA) and His129→Gln (GAC→GAG)	PCR amplification and DNA sequencing
Misiurina et al	2004	[40]	C. trachomatis	NM	Fluoroquinolones	ofloxacin	parC gene	no mutations	NM
Deguchi et al	2008	[28]	C. trachomatis	serovar L2	Fluoroquinolones	quinolone	parC gene	Arg83→Gly	PCR amplification and DNA sequencing
Rupp et al	2008	[30]	C. trachomatis	NM	Fluoroquinolones	quinolone	parC gene	no mutations	PCR amplification and DNA sequencing
Misiurina et al	2004	[40]	C. trachomatis	serovar L2	Fluoroquinolones	quinolone	parC gene	no mutations	NM
Misiurina et al	2004	[40]	C. trachomatis	serovar D	Fluoroquinolones	quinolone	parC gene	no mutations	NM
Misiurina et al	2004	[40]	C. trachomatis	NM	Fluoroquinolones	quinolone	ygeD gene	silent mutations	NM
O’Neill et al	2013	[41]	C. trachomatis	serovar L2/434/Bu	Tetracyclines	NM	porB gene	C826442T	Whole-genome sequencing
McCoy et al	2003	[42]	C. trachomatis	serovar L2	Fosfomycin	Fosfomycin	murA gene	C119D	PCR amplification and DNA sequencing
Sandoz et al	2012	[43]	C. trachomatis	serovar L2-434	(3-methoxyphenyl)-(4,4,7-trimethyl-4,5-dihydro-1H[1,2] dithiolo[3,4-C]quinolin-1-ylidene) amine (MDQA)	MDQA	secY gene	Ala420→Pro, Ala246→Pro, Ala45→Ser	Whole-genome sequencing
Kutlin et al	2005	[32]	C. pneumoniae	serovar TW-183	Rifamycins	rifampin	rpoB gene	Leu456→Iso (L456I)	PCR amplification and DNA sequencing
Kutlin et al	2005	[32]	C. pneumoniae	serovar TW-183	Rifamycins	rifalazil	rpoB gene	Asp461→Glu (D461E)	PCR amplification and DNA sequencing
Kutlin et al	2005	[32]	C. pneumoniae	serovar CWL-029	Rifamycins	NM	rpoB gene	No mutations	PCR amplification and DNA sequencing
Rupp et al	2005	[44]	C. pneumoniae	serovar CV-6	Fluoroquinolones	moxifloxacin	gyrA gene	Ser→Asn (G83A)	PCR amplification and DNA sequencing
Morrissey et al	2002	[38]	C. pneumoniae	strain IOL 207	Fluoroquinolones	moxifloxacin and ofloxacin	Not cited	No mutations	PCR amplification and DNA sequencing
Binet et al	2005	[45]	C. psittaci	serovar 6BC	Aminoglycosides	spectinomycin	16S rRNA gene	C->T mutation (Mut1) or a C->G 382 mutation (Mut5) at base 1192 of the 16S rRNA gene of the rrnC operon or a A->G mutation 383 (Mut2) or a G->C mutation (Mut6) at base 1191 or 1193	PCR amplification and DNA sequencing
Binet et al	2005	[45]	C. psittaci	serovar 6BC	Aminoglycosides	spectinomycin	16S rRNA gene	A1191G , C1192U and C1193G	PCR amplification and DNA sequencing
Binet et al	2005	[33]	C. psittaci	serovar 6BC	Aminoglycosides	spectinomycin	16S rRNA gene	C1192G and C1193G	PCR amplification and DNA sequencing
Binet et al	2005	[33]	C. psittaci	serovar 6BC	Aminoglycosides	spectinomycin	rpoB gene	AUG->AUC (Met515->Ile)	PCR amplification and DNA sequencing
Binet et al	2007	[29]	C. psittaci	serovar 6BC	Macrolides	azithromycin	23S rRNA gene	A2058C, A2059C, or A2059G	PCR amplification and DNA sequencing
Dugan et al	2004	[46]	C. suis	NM	Tetracyclines	NM	tet(C) gene	genomic islands	PCR amplification and DNA sequencing
Binet et al	2010	[47]	C. caviae	SP6	Macrolides	azithromycin	23S rRNA gene	A2058 or A2059	PCR amplification and DNA sequencing
		NM= Not Mentioned
